# Supplementary material for: Lipidation of Temporin-1CEb Derivatives as a Tool for Activity Improvement, Pros and Cons of the Approach
Source: Int J Mol Sci. 2021 Jun 22;22(13):6679. doi: 10.3390/ijms22136679 (PMC8269107; doi:10.3390/ijms22136679)
Supplement: Supplementary file 1 [file ijms-22-06679-s001.zip]

Archive with 1 entries (1 files):
- ijms-1237033-supplementary.pdf
